# Supplementary material for: Graphene Oxide@Heavy Metal Ions (GO@M) Complex Simulated Waste as an Efficient Adsorbent for Removal of Cationic Methylene Blue Dye from Contaminated Water
Source: Materials (Basel). 2022 May 20;15(10):3657. doi: 10.3390/ma15103657 (PMC9147086; doi:10.3390/ma15103657)
Supplement: Supplementary file 1 [file materials-15-03657-s001.zip]

Archive with 1 entries (1 files):
- materials-1735387-SI.pdf
